# Supplementary material for: Mapping Plasmodium transitions and interactions in the Anopheles female
Source: Nature. 2025 Oct 22;648(8093):451–8. doi: 10.1038/s41586-025-09653-0 (PMC12695668; doi:10.1038/s41586-025-09653-0)
Supplement: Supplementary file 4 — Supplementary Tables 1–8 [file 41586_2025_9653_MOESM4_ESM.zip]

Archive with 8 entries (8 files):
- 2024-11-24063D-s4/TableS1_PercentageReadsToEachGenome.xlsx
- 2024-11-24063D-s4/TableS2_Pseudobulk_DGE_GOterm.xlsx
- 2024-11-24063D-s4/TableS3_PfMarkers.xlsx
- 2024-11-24063D-s4/TableS4_GeneModelPf.xlsx
- 2024-11-24063D-s4/TableS5_AnGmarkers.xlsx
- 2024-11-24063D-s4/TableS6_EcRvsGFP.xlsx
- 2024-11-24063D-s4/TableS7_Timepoint_influence.xlsx
- 2024-11-24063D-s4/TableS8_AllPrimers.xlsx
