# Supplementary material for: Mapping Plasmodium transitions and interactions in the Anopheles female
Source: Nature. 2025 Oct 22;648(8093):451–8. doi: 10.1038/s41586-025-09653-0 (PMC12695668; doi:10.1038/s41586-025-09653-0)
Supplement: Supplementary file 8 — Source Data Fig. 2 [file 41586_2025_9653_MOESM8_ESM.xlsx]

## Sheet: Fig. 2b
Figure 2b: CIP and MMV670325 exposure reduced oocyst size at 7d pi (middle panel) subsequently leading to reduced sporozoite prevalence (pie charts, right panel) in salivary glands at 14d pi
0* indicates that mosquito was uninfected with parasite
Oocyst size (µm2)						sporozoite prevalence (right panel)						sporozoite intensity (right panel)
Replicate	DMSO	CIP	MMV670325				DMSO	CIP	MMV670325			Replicate	DMSO	CIP	MMV670325
1	544.239	43.1722	47.6691			uninfected	6	32	20			1	0*	0*	0*
1	217.432	45.6313	156.27			infected	26	0	12			1	11000	0*	0*
1	397.959	50.618	52.155									1	0*	0*	0*
1	230.791	48.3316	37.0638									1	5250	0*	0*
1	271.901	37.7603	69.7922									1	47250	0*	0*
1	499.761	47.8017	113.603									1	500	0*	0*
1	221.735	49.2381	84.1096									1	19500	0*	0*
1	423.56	48.469	121.581									1	9000	0*	0*
1	233.206	57.6072	163.805									1	9000	0*	0*
1	332.912	44.2924	55.0923									1	18000	0*	0*
1	446.982	57.9205	61.7156									1	8000	0*	3500
1	318.922	48.1741	55.5301									1	750	0*	0*
1	218.878	52.8342	53.8465									1	83000	0*	0*
1	237.913	48.0051	106.307									1	17500	0*	0*
1	564.527	51.7731	67.4025									1	11500	0*	0*
1	342.411	51.0101	67.441									1	25750	0*	0*
1	282.805	42.3701	49.6091									2	500	0*	10250
1	478.282	48.1445	51.9895									2	41750	0*	2000
1	294.918	42.9708	73.624									2	19000	0*	0*
1	364.785	40.3387	53.4483									2	20250	0*	0*
1	262.908	45.7875	51.6799									2	16000	0*	8750
1	796.735	43.5657	72.0333									2	2000	0*	0*
1	764.159	68.2421	71.0304									2	0*	0*	32000
1	249.641	42.5796	60.3294									2	3750	0*	1750
1	471.937	35.9827	61.9042									2	750	0*	500
1	329.047	59.8525	167.099									2	0*	0*	0*
1	357.673	40.7145	48.7922									2	0*	0*	15500
1	248.082	38.215	58.2366									2	2500	0*	750
1	295.328	42.5178	150.476									2	0*	0*	6250
1	340.596	0*	49.9273									2	3500	0*	0*
1		0*	111.239									2	22000	0*	1500
1		0*	189.035									2	3500	0*	1500
1		0*
1		0*
2	0*	81.6185	246.138
2	0*	117.426	187.512
2	0*	54.8843	177.061
2	0*	69.8132	100.211
2	277.477	52.4251	327.405
2	186.897	64.0751	81.6446
2	388.14	49.3129	120.295
2	421.338	66.6163	147.123
2	184.233	48.9376	84.0218
2	392.853	47.1342	172.091
2	379.669	59.8399	236.491
2	642.254	32.8801	136.484
2	692.667	51.6426	144.463
2	447.734	70.467	165.213
2	604.137	56.6	58.7742
2	549.42	0*	299.29
2	278.296	0*	290.478
2	489.212	0*	254.812
2	376.643	0*	0*
2	281.271	0*	0*
2	428.501		0*
2	384.242		0*
2			0*

## Sheet: Fig. 2c
Figure 2c: Shortening CIP exposure to 2-7 and 2-4d pi also reduced oocyst size at 7d pi (left and middle panels), subsequently leading to no sporozoites in the salivary glands by 14d pi (right panel).
0* indicates that mosquito was uninfected with parasite
Oocyst size (µm2)							sporozoite prevalence (right panel)							sporozoite intensity (right panel)
Replicate	DMSO	CIP 2-10	CIP 2-7	CIP 2-4				DMSO	CIP 2-10	CIP 2-7	CIP 2-4			Replicate	DMSO	CIP 2-10	CIP 2-7	CIP 2-4
1	0*	81.6185	59.9167	131.185			uninfected	8	32	32	32			1	500	0*	0*	0*
1	0*	117.426	51.9264	61.0695			infected	24	0	0	0			1	41750	0*	0*	0*
1	0*	54.8843	63.2213	62.9548										1	19000	0*	0*	0*
1	0*	69.8132	42.2158	107.384										1	20250	0*	0*	0*
1	277.477	52.4251	45.4362	47.8173										1	16000	0*	0*	0*
1	186.897	64.0751	42.8989	46.0412										1	2000	0*	0*	0*
1	388.14	49.3129	42.5232	41.8572										1	0*	0*	0*	0*
1	421.338	66.6163	115.513	88.5303										1	3750	0*	0*	0*
1	184.233	48.9376	142.185	54.0335										1	750	0*	0*	0*
1	392.853	47.1342	79.1425	39.6449										1	0*	0*	0*	0*
1	379.669	59.8399	40.6857	51.2635										1	0*	0*	0*	0*
1	642.254	32.8801	93.5852	65.6951										1	2500	0*	0*	0*
1	692.667	51.6426	72.4773	71.6088										1	0*	0*	0*	0*
1	447.734	70.467	163.398	55.9462										1	3500	0*	0*	0*
1	604.137	56.6	129.516	0*										1	22000	0*	0*	0*
1	549.42	0*	116.674	0*										1	3500	0*	0*	0*
1	278.296	0*	59.43	0*										2	500	0*	0*	0*
1	489.212	0*	78.6936	0*										2	28500	0*	0*	0*
1	376.643	0*	0*	0*										2	7750	0*	0*	0*
1	281.271	0*	0*											2	500	0*	0*	0*
1	428.501													2	0*	0*	0*	0*
1	384.242													2	0*	0*	0*	0*
2	240.855	38.0054	64.2752	105.54										2	11250	0*	0*	0*
2	469.573	73.7411	68.3559	119.024										2	0*	0*	0*	0*
2	0*	45.0707	48.9102	119.629										2	4000	0*	0*	0*
2	380.43	74.7381	41.1123	72.5456										2	0*	0*	0*	0*
2	309.651	38.5271		138.124										2	750	0*	0*	0*
2	0*	49.7424	48.7736	95.5399										2	250	0*	0*	0*
2	383.139	32.1059	46.3291	51.2328										2	4000	0*	0*	0*
2	279.526	77.6484	61.9712	111.155										2	250	0*	0*	0*
2	163.125	76.2344	68.3445	95.9078										2	0*	0*	0*	0*
2	378.531	20.903	65.9878	185.258										2	11000	0*	0*	0*
2	309.446	49.3884	42.5744	79.9231
2	426.913	53.7505	96.0717	186.282
2	382.35	56.1429	39.5517	128.697
2	320.044	78.6936	64.707	86.0875
2	0*	65.8136	0*	57.2394
2	440.192	0*	0*	155.338
2	323.791	0*	0*	91.2627
2	476.362	0*	0*	166.96
2		0*	0*	0*
2			0*	0*

## Sheet: Fig. 2d
Figure 2d: Reducing CIP dosage from 100 µM to 10 and 1 µM in An. gambiae infected with NF54 parasites led to a dose-dependent reduction in sporozoite prevalence and intensity
0* indicates that mosquito was uninfected with parasite
sporozoite prevalence							sporozoite intensity
	DMSO	CIP 1 µM	CIP 10 µM	CIP 100 µM			Replicate	DMSO	CIP 1 µM	CIP 10 µM	CIP 100 µM
uninfected	0	3	7	32			1	54400	40800	44400	0*
infected	32	29	25	0			1	16600	29200	2600	0*
							1	50800	1200	16000	0*
							1	28200	83800	1400	0*
							1	55800	4400	1400	0*
							1	24600	37000	17400	0*
							1	7000	27400	0*	0*
							1	36600	86600	5400	0*
							1	15400	14000	70400	0*
							1	42800	20400	14200	0*
							1	67600	10400	3200	0*
							1	48000	0*	10800	0*
							1	35200	14000	40000	0*
							1	131200	3400	0*	0*
							1	23400	16200	14200	0*
							1	48800	39600	12200	0*
							2	43800	30200	3000	0*
							2	11400	10600	0*	0*
							2	35400	6200	5800	0*
							2	29000	19600	9200	0*
							2	5000	4000	0*	0*
							2	11000	16400	0*	0*
							2	12800	3200	2400	0*
							2	34200	0*	3600	0*
							2	58400	23000	1000	0*
							2	11800	6800	3200	0*
							2	2800	15200	0*	0*
							2	17400	0*	800	0*
							2	141600	11200	20200	0*
							2	48200	22200	0*	0*
							2	22600	36600	2200	0*
							2	30000	38200	7200	0*

## Sheet: Fig. 2e
Figure 2e: Exposure to CIP and MMV670325 in An. stephensi mosquitoes infected with ART29 field isolate shows comparable reduction in oocyst size (middle panel), which led to no sporozoites in the salivary glands at 14d pi (pie charts, right panel).
0* indicates that mosquito was uninfected with parasite
Oocyst size (µm2)							sporozoite prevalence							sporozoite intensity
Replicate	DMSO	CIP	DMSO	MMV 670325				DMSO	CIP	DMSO	MMV 670325			Replicate	DMSO	CIP	DMSO	MMV 670325
1	603.58	162.423	549.418	38.2155			uninfected	3	32	3	16			1	52200	0*	1800	0*
1	537.983	137.5	511.447	45.4861			infected	29	0	13	0			1	33000	0*	35400	0*
1	462.897	199.506	582.471	54.0535										1	0*	0*	24000	0*
1	588.45	0*	571.415	50.9098										1	33200	0*	1800	0*
1	682.28	158.988	356.893	0*										1	23600	0*	46000	0*
1	534.299	0*	399.474	66.4725										1	13600	0*	600	0*
1	0*	162.399	324.413	114.947										1	8400	0*	35200	0*
1	728.013	180.71	481.551	57.4653										1	30800	0*	1200	0*
1	375	173.12	286.438	72.1146										1	20400	0*	61200	0*
1	560.825	176.852	444.844	75.2915										1	3000	0*	78400	0*
1	544.89	168.228	349.78	75.1781										1	0*	0*	5000	0*
1	658.127	135.549	377.994	84.5636										1	16200	0*	42200	0*
1	520.293	151.389	528.661	124.327										1	20400	0*	48800	0*
1	454.265	210.45	618.975	82.7002										1	24400	0*	0*	0*
1	707.338	289.595	515.345	65.5654										1	29400	0*	0*	0*
1	664.815	151.725	504.511	69.422										1	34200	0*	0*	0*
1	413.198	161.977	535.294	103.367										2	5800	0*	26600	0*
1	516.126	179.398	262.428	58.9892										2	38800	0*	21200	0*
1	775.877	156.929	452.113	0*										2	2400	0*	22600	0*
1	549.311	134.954	314.958	87.3717										2	14200	0*	36800	0*
1	493.097	172.773	535.15	78.1498										2	34000	0*	19800	0*
1		172.158	481.255	71.3152										2	13400	0*	8800	0*
1		155.598	463.055	0*										2	38600	0*	25600	0*
1			426.461	55.2315										2	0*	0*	26600	0*
2	536.938	196.94	403.704	56.1111										2	21600	0*	34600	0*
2	517.041	138.955	599.889	0*										2	13000	0*	30200	0*
2	445.748	124.339	569.024	64.4869										2	1000	0*	400	0*
2	606.274	110.102	411.516	59.7801										2	2600	0*	3600	0*
2	507.885	366.276	679.001	53.6265										2	6800	0*	27600	0*
2	575.926	104.63	452.174	76.1905										2	24200	0*	0*	0*
2	452.581	100.926	466.019	82.6582										2	6000	0*	0*	0*
2	585.406	181.181	589.56	328.147										2	13600	0*	0*	0*
2	428.981	114.475	547.026	62.7778
2	272.909	141.225	367.535	57.8241
2	400.538	115.278	346.692	74.8792
2	512.751	107.33	511.298	126.012
2	400.631	216.526	693.912	0*
2	514.264	143.287	508.536	72.0165
2	509.928	261.188	327.778	69.3866
2	640.124	278.869	520.447	71.4043
2	349.354	183.348	392.218	65.5864
2	1025.23	139.785	644.907	90.5093
2	778.472	119.965	500.88	111.027
2	567.13		439.448	226.574
2	469.676		695.404	97.0813
2	537.384		575.971	78.2022
2	656.719		480.522	41.3194
2	259.809		477.416	85.9311
