# Supplementary material for: Mapping Plasmodium transitions and interactions in the Anopheles female
Source: Nature. 2025 Oct 22;648(8093):451–8. doi: 10.1038/s41586-025-09653-0 (PMC12695668; doi:10.1038/s41586-025-09653-0)
Supplement: Supplementary file 9 — Source Data Fig. 3 [file 41586_2025_9653_MOESM9_ESM.xlsx]

## Sheet: Fig. 3c
Figure 3c: Knockdown by ATc (500 nM) withdrawal impaired sporozoite invasion of primary hepatocytes at 3h pi.
Invaded sporozoites at 3h post hepatocyte invasion
replicate	WT + aTC	WT - aTC	SIP2 + aTC	SIP2 - aTC
1	11.5689	19.3133	15.3846	1.44092
1	10.4396	18.2609	22.1831	1.26582
1	9.89011	14.0553		3.04183
2	15.7895	8.07292	24.3478	5.59441
2	14.5038	9.81132	13.8211	7.75194
2	19.2308	10.574		6.01504
3	20.5674	28.6667	22.8113	12.9412
3	10.5413	41.9118	21.9858	10.8108
3	10.9005	35.4286	21.9008	10.828

## Sheet: Fig. 3d
Figure 3d: Knockdown by ATc (500 nM) withdrawal reduced exoerythrocytic forms (EEF) formation at 2d pi
EEF forms at 2d post hepatocyte invasion
replicate	WT + aTC	WT - aTC	SIP2 + aTC	SIP2 - aTC
1	36	93	147	2
1	58	68	87	0
1	37	73	80	3
2	26	24	32	4
2	6	24	44	4
2	10	13	37	0
2		18	30	0
2			37
3	6	7	16	2
3	9	10	17	2
3	7	10	28	0
3	18	10	6	1
3	16		18	4
