# Supplementary material for: Mapping Plasmodium transitions and interactions in the Anopheles female
Source: Nature. 2025 Oct 22;648(8093):451–8. doi: 10.1038/s41586-025-09653-0 (PMC12695668; doi:10.1038/s41586-025-09653-0)
Supplement: Supplementary file 10 — Source Data Fig. 4 [file 41586_2025_9653_MOESM10_ESM.xlsx]

## Sheet: Fig. 4d
Figure 4d: dual-read parasites in mosquito cell types at 36h pi with the observed vs. expected numbers under the random distribution
Cell type	Expected	Observed	p.value	odds ratio	CI inf	CI sup	fdr
pEC	37	63	0.0006	0.371	0.2041	0.6661	0.0029
ISC/EB	34	13	0.0008	3.3487	1.5867	7.4413	0.0029
aEC	18	18	1	1	0.4575	2.1856	1
EE	15	10	0.395	1.5781	0.6265	4.1427	0.9218
PV	1	1	1	1	0.0126	79.1814	1
VM	1	1	1	1	0.0126	79.1814	1
EE-like	1	2	1	0.4969	0.0083	9.6789	1
