# Supplementary material for: Mapping Plasmodium transitions and interactions in the Anopheles female
Source: Nature. 2025 Oct 22;648(8093):451–8. doi: 10.1038/s41586-025-09653-0 (PMC12695668; doi:10.1038/s41586-025-09653-0)
Supplement: Supplementary file 11 — Source Data Extended Data Fig. 1 [file 41586_2025_9653_MOESM11_ESM.xlsx]

## Sheet: Extended Data Fig. 1b
Extended Data Fig. 1b: EcR knockdown across 4 replicates did not affect oocyst prevalence (pie-charts, Fisher's exact test, two-tailed) or intensity (Mann Whitney test, two-tailed) at 7d pi.
0* indicates that mosquito was uninfected with parasite
oocyst prevalence					oocyst intensity
	dsGFP	dsEcR			Replicate	dsGFP	dsEcR
uninfected	5	4			1	0*	140
infected	50	42			1	55	51
					1	399	110
					1	5	53
					1	26	8
					1	129	4
					1	108	0*
					1	29	4
					1	9	2
					1	0*	8
					1	146	42
					2	74	14
					2	5	1
					2	69	28
					2	103	9
					2	0*	1
					2	113	89
					2	31	97
					2	52	61
					3	46	44
					3	26	5
					3	87	112
					3	9	66
					3	5	21
					3	100	27
					3	9	50
					3	20	1
					3	20	9
					3	104	9
					3	21	43
					3	37	14
					3	0*	137
					3	8	64
					3	20	108
					3	30	50
					3	54	21
					3	58	0*
					3	44	44
					3	18
					4	11	3
					4	4	2
					4	2	17
					4	20	0*
					4	6	1
					4	74	2
					4	57	0*
					4	35	6
					4	0*
					4	29
					4	44
					4	4
					4	3
					4	3
					4	54
					4	27

## Sheet: Extended Data Fig. 1c
Extended Data Fig. 1c: EcR knockdown across 4 replicates increased oocyst size at 7d pi (Mann Whitney test, two-tailed).
0* indicates that mosquito was uninfected with parasite
Oocyst size (µm2)
Replicate	dsGFP	dsEcR
1	0*	383.396
1	571.639	499.092
1	364.212	741.397
1	471.639	705.312
1	413.225	721.107
1	701.23	374.385
1	783.477	0*
1	693.57	965.266
1	481.33	625.205
1	0*	472.49
1	499.003	759.338
2	398.006	521.048
2	445.082	307.377
2	451.509	426.888
2	411.861	405.965
2	378.757	969.262
2	519.963	625.912
2	277.223	775.186
2		437.524
3	534.007	364.27
3	449.842	406.066
3	545.902	545.642
3	331.148	727.527
3	453.115	742.818
3	511.984	448.816
3	485.2	627.426
3	689.344	130.738
3	335.881	791.12
3	615.105	384.517
3	461.436	662.705
3	465.408	448.244
3	0*	505.477
3	346.209	547.643
3	356.025	517.6
3	650.301	474.336
3	620.317	597.19
3	478.66	0*
3	397.131	353.865
3	230.669
4	307.116	685.656
4	469.057	698.77
4	587.09	776.013
4	491.742	0*
4	394.194	351.229
4	576.019	735.656
4	370.319	0*
4	309.274	407.719
4	0*
4	460.204
4	463.357
4	323.873
4	573.497
4	357.377
4	458.121
4	355.115

## Sheet: Extended Data Fig. 1d
Extended Data Fig. 1d: Knockdown of EcR was confirmed by detecting the expected reduction in egg numbers in the ovaries (unpaired t-test, two-tailed)
egg numbers in the ovaries
Replicate	dsGFP	dsEcR
1	62	38
1	80	60
1	50	38
1	66	45
1	26	24
1	75	0
1	150
1	87
2	73	63
2	89	62
2	101	34
2	98	71
2	113	19
2	105	47
2	81	73
2	78	0
2	107
2	83
2	88
2	79
3	76	70
3	27	39
3	93	103
3	86	64
3	93	79
3	96	88
3	99	92
3	98	78
3	82	85
3	104	80
3	68	38
3	119	45
3	85	61
3	96	40
3	125	81
3	73	87
4	96	57
4	113	21
4	124	0
4	108	35
4	75	16
4	97	61
4	94	15
4	133	52
4	100
4	76
4	102
4	134
4	90
4	82
4	60
4	63

## Sheet: Extended Data Fig. 1e
Extended Data Fig. 1e: Knockdown of EcR was confirmed by RT-qPCR (unpaired t-test, two-tailed).
relative expression to Rpl19
Replicate	dsGFP	dsEcR
1	1	0.620195
1	1	0.711636
2	1	0.496374
2	1	0.621485
3	1	0.685245
3	1	0.704771
4	1	0.583555
4	1	0.683308
