# Supplementary material for: Mapping Plasmodium transitions and interactions in the Anopheles female
Source: Nature. 2025 Oct 22;648(8093):451–8. doi: 10.1038/s41586-025-09653-0 (PMC12695668; doi:10.1038/s41586-025-09653-0)
Supplement: Supplementary file 12 — Source Data Extended Data Fig. 4 [file 41586_2025_9653_MOESM12_ESM.xlsx]

## Sheet: Extended Data Fig. 4a
Extended Data Fig. 4a: oocyst prevalence and intensity at 7d pi after CIP exposure from 2-10d pi to An. gambiae mosquitoes infected with NF54 parasites.
0* indicates that mosquito was uninfected with parasite
oocyst prevalence						oocyst intensity
	DMSO	CIP	MMV 670325			Replicate	DMSO	CIP	MMV 670325
uninfected	4	10	5			1	7	12	449
infected	48	44	50			1	138	36	332
						1	47	64	16
						1	21	217	207
						1	53	116	39
						1	124	35	110
						1	1	30	28
						1	100	148	186
						1	73	38	47
						1	110	75	12
						1	23	41	85
						1	208	67	33
						1	105	97	61
						1	17	8	207
						1	14	22	62
						1	7	81	11
						1	1	170	26
						1	45	43	39
						1	94	114	263
						1	53	419	74
						1	11	14	11
						1	11	92	52
						1	7	28	66
						1	35	89	36
						1	223	101	82
						1	91	65	299
						1	6	92	22
						1	57	109	68
						1	74	57	29
						1	49	0*	27
						1		0*	74
						1		0*	148
						1		0*
						1		0*
						2	2	22	13
						2	10	4	2
						2	5	11	4
						2	3	3	4
						2	0*	11	49
						2	8	3	10
						2	4	19	40
						2	40	30	23
						2	1	10	4
						2	49	5	8
						2	1	3	33
						2	3	9	2
						2	39	3	15
						2	0*	14	64
						2	0*	21	5
						2	1	0*	59
						2	20	0*	25
						2	0*	0*	134
						2	5	0*	0*
						2	9	0*	0*
						2	1		0*
						2	2		0*
						2			0*

## Sheet: Extended Data Fig. 4b
Extended Data Fig. 4b: oocyst prevalence and intensity at 7d pi after shortening CIP exposure from 2-10d pi to 2-7 and 2-4d pi.
0* indicates that mosquito was uninfected with parasite
oocyst prevalence						oocyst intensity
	DMSO	CIP 2-10	CIP 2-7	CIP 2-4		Replicate	DMSO	CIP 2-10	CIP 2-7	CIP 2-4
uninfected	7	9	8	7		1	2	22	16	14
infected	32	30	31	32		1	10	4	13	8
						1	5	11	8	10
						1	3	3	3	3
						1	0*	11	7	3
						1	8	3	6	27
						1	4	19	8	8
						1	40	30	6	3
						1	1	10	11	6
						1	49	5	21	11
						1	1	3	15	40
						1	3	9	3	56
						1	39	3	6	7
						1	0*	14	18	26
						1	0*	21	3	0*
						1	1	0*	18	0*
						1	20	0*	9	0*
						1	0*	0*	3	0*
						1	5	0*	0*	0*
						1	9	0*	0*
						1	1
						1	2
						2	37	11	28	3
						2	19	24	9	15
						2	0*	29	3	16
						2	53	83	26	3
						2	2	3	25	3
						2	0*	110	28	78
						2	5	6	15	7
						2	23	40	40	10
						2	1	2	3	3
						2	18	9	48	3
						2	2	2	5	5
						2	40	7	3	4
						2	80	50	8	4
						2	56	1	0*	25
						2	0*	80	0*	29
						2	2	0*	0*	4
						2	65	0*	0*	9
						2		0*	0*	14
						2		0*	0*	0*
						2				0*

## Sheet: Extended Data Fig. 4c
Extended Data Fig. 4c: CIP exposure for three different (b) treatment durations or (c-d) concentrations had no effect on (c) oocyst prevalence or intensity
0* indicates that mosquito was uninfected with parasite
oocyst prevalence						oocyst intensity
	DMSO	CIP 2-10	CIP 2-7	CIP 2-4		Replicate	DMSO	CIP 1 µM	CIP 10 µM	CIP 100 µM
uninfected	0	0	0	4		1	33	34	83	14
infected	40	34	37	39		1	15	46	8	18
						1	10	33	36	12
						1	42	95	37	22
						1	45	61	131	4
						1	20	26	55	22
						1	68	21	74	0*
						1	21	177	71	11
						1	37	28	149	32
						1	104	90	64	0*
						1	10	24	23	52
						1	9	52	95	5
						1	42	44	23	10
						1	10	57	97	0*
						1	3	14	82	42
						1	80	18	28	76
						1	123	11	105	20
						1	4	11		30
						1				21
						1				16
						1				28
						1
						2	83	11	21	76
						2	26	24	33	26
						2	100	8	23	53
						2	28	177	4	8
						2	27	75	33	91
						2	33	25	110	132
						2	43	28	12	95
						2	16	78	23	113
						2	24	26	132	89
						2	36	15	9	72
						2	39	34	69	135
						2	50	2	30	57
						2	12	12	17	43
						2	4	14	97	35
						2	3	12	15	77
						2	6	24	40	10
						2	5		23	54
						2	22		12	102
						2	8		26	63
						2	87		12	81
							28			2
							24			0*

## Sheet: Extended Data Fig. 4d
Extended Data Fig. 4d: CIP exposure significantly reduced oocyst size in a dose dependent manner
0* indicates that mosquito was uninfected with parasite
Oocyst size (µm2)
Replicate	DMSO	CIP 1 µM	CIP 10 µM	CIP 100 µM
1	390.046	246.97	352.711	200.265
1	406.312	362.495	500.781	167.888
1	441.065	301.501	491.93	159.915
1	332	421.175	478.303	106.608
1	383.277	293.116	608.012	156.944
1	303.391	459.09	314.773	152.157
1	579.119	400.54	492.33	0*
1	290.135	620.041	294.617	235.901
1	439.408	494.841	421.832	181.026
1	425.596	353.506	533.221	0*
1	283.681	362.066	377.677	222.529
1	367.747	484.811	588.216	144.259
1	366.193	348.858	529.328	60.8796
1	285.671	413.633	376.42	0*
1	403.704	279.034	583.446	169.626
1	394.939	396.849	369.783	254.63
1	442.798	257.534	391.947	192.477
1	335.822	296.97		166.937
1				175.816
1				180.281
1				193.32
2	728.093	241.477	236.585	144.722
2	497.231	303.038	192.024	135.337
2	339.296	262.326	186.916	124.913
2	585.466	351.356	189.525	155.353
2	580.264	275.404	283.228	149.509
2	470.595	195.574	202.622	127.49
2	819.278	307.606	171.2	126.662
2	432.726	334.316	165.982	148.607
2	942.525	450.027	211.984	128.665
2	838.484	383.657	376.672	134.449
2	435.707	304.344	266.177	126.451
2	580.931	238.194	281.512	143.173
2	906.751	212.404	188.303	163.388
2	680.556	288.095	220.509	98.0556
2	769.83	276.794	162.67	126.142
2	720.718	273.968	210.868	125.347
2	413.657		133.796	131.263
2	600.379		108.314	111.2
2	767.708		265.162	126.789
2	683.49		316.088	161.248
2	796.106			110.532
2	547.415			0*

## Sheet: Extended Data Fig. 4e
Figure 2e: Exposure to CIP and MMV670325 in An. stephensi mosquitoes infected with ART29 field isolate resulted in a slight decrease in oocyst intensity after CIP treatment but no prevalence difference for either compound
0* indicates that mosquito was uninfected with parasite
oocyst prevalence						oocyst intensity
	DMSO	CIP	DMSO	MMV 670325		Replicate	DMSO	CIP	DMSO	MMV 670325
uninfected	1	4	0	5		1	84	3	8	5
infected	44	40	48	43		1	80	2	44	0*
						1	35	22	11	12
						1	77	0*	20	28
						1	49	35	14	6
						1	53	0*	28	7
						1	0*	32	10	36
						1	59	33	20	135
						1	1	41	13	20
						1	64	1	4	20
						1	95	44	25	23
						1	65	7	26	27
						1	3	53	10	0*
						1	82	14	16	18
						1	40	59	7	17
						1	14	20	21	15
						1	134	23	21	3
						1	3	1	13	9
						1	38	31	5	31
						1	91	10	23	49
						1	89	21	48	22
						1		18	52	24
						1		11	7	8
						2	47	23	16	9
						2	13	14	37	11
						2	19	7	64	2
						2	86	25	11	45
						2	16	16	37	43
						2	1	6	27	0*
						2	27	10	124	31
						2	21	0*	148	93
						2	5	27	106	4
						2	30	15	20	43
						2	31	11	29	27
						2	48	0*	20	26
						2	11	11	74	54
						2	37	9	43	43
						2	18	28	109	68
						2	27	6	79	33
						2	24	6	37	31
						2	1	14	96	11
						2	1	48	29	24
						2	37	23	47	0*
						2	30	8	34	74
						2	32		93	28
						2	41		49	49
						2	16		98	0*
						2			32	5

## Sheet: Extended Data Fig. 4f
Extended Data Fig. 4f: An. gambiae were infected with the P5 isolate and treated with CIP from 2d to 10d pi, leading to a slight decrease in oocyst numbers and a significant oocyst size reduction, resulting in the absence of sporozoites in the salivary glands 14d pi
0* indicates that mosquito was uninfected with parasite
oocyst prevalence					oocyst intensity					Oocyst size (µm2)					sporozoite prevalence					sporozoite intensity
	DMSO	CIP			Replicate	DMSO	CIP			Replicate	DMSO	CIP				DMSO	CIP			Replicate	DMSO	CIP
uninfected	7	11			1	0*	12			1	0*	86.034			uninfected	0	23			1	3400	0*
infected	35	30			1	0*	0*			1	0*	0*			infected	23	0			1	51200	0*
					1	77	6			1	832.164	104.437								1	5600	0*
					1	18	29			1	475.527	125.112								1	29800	0*
					1	6	13			1	856.944	180.627								1	18000	0*
					1	30	32			1	1336.36	143.048								1	2400	0*
					1	166	32			1	829.21	110.417								1	8200	0*
					1	2	7			1	1060.18	103.935								1	13600	0*
					1	44	27			1	770.018	73.2225								1	143400	0*
					1	8	23			1	959.057	88.8688								1	40200	0*
					1	143	81			1	726.737	184.405								1	20200	0*
					1	41	30			1	785.547	177.947								1	10200	0*
					1	180	32			1	583.98	103.19								1	5400	0*
					1	0*	4			1	0*	84.3171								1	4800	0*
					1	6	32			1	835.725	117.795								1	64400	0*
					1	0*	75			1	0*	146.596								1	48000	0*
					1	163	45			1	863.916	95.072								2	42800	0*
					1	40	2			1	672.627	125.926								2	93000	0*
					1	162	48			1	893.794	105.377								2	68800	0*
					1	75	4			1	917.478	134.896								2	45200	0*
					1	1	0*			1	399.306	0*								2	71600	0*
					1	0*	69			1	0*	129.952								2	33800	0*
					1		5			1		127.083								2	22400	0*
					2	67	0*			2	771.03	0*								2	4800	0*
					2	116	0*			2	868.461	0*								2	35000	0*
					2	94	14			2	526.606	111.326								2	14000	0*
					2	0*	269			2	0*	116.471								2	67200	0*
					2	17	13			2	1017.65	88.5684								2	36800	0*
					2	62	0*			2	1061.48	0*								2	28600	0*
					2	36	0*			2	590.728	0*								2	16400	0*
					2	0*	172			2	0*	118.918								2	89200	0*
					2	54	18			2	771.849	128.344								2	92000	0*
					2	52	0*			2	740.429	0*
					2	21	24			2	532.914	113.368
					2	156	0*			2	613.051	0*
					2	1	3			2	567.593	85.2623
					2	141	120			2	848.063	159.442
					2	238	0*			2	698.581	0*
					2	17	2			2	732.734	110.88
					2	86	0*			2	612.626	0*
					2	169	0*			2	803.083	0*
					2	54				2	756.117
					2	54				2	851.273

## Sheet: Extended Data Fig. 4h
Extended Data Fig. 4h: Exposure to either MMV643121 (PfeEF2 inhibitor) or MMV007839 (PfFNT inhibitor) did not affect oocyst prevalence or intensity. MMV643121 treatment led to a slight decrease in oocyst size, though with no reduction in sporozoite prevalence or number, while MMV007839 did not affect oocyst size but resulted in reduced sporozoite intensity.
0* indicates that mosquito was uninfected with parasite
oocyst prevalence					oocyst intensity					Oocyst size (µm2)					sporozoite prevalence					sporozoite intensity
	DMSO	MMV 643121	MMV 007839		Replicate	DMSO	MMV 643121	MMV 007839		Replicate	DMSO	MMV 643121	MMV 007839			DMSO	MMV 643121	MMV 007839		Replicate	DMSO	MMV 643121	MMV 007839
uninfected	2	3	0		1	96	223	104		1	370.067	331.336	293.142		uninfected	5	3	2		1	8250	36500	8000
infected	46	35	45		1	97	8	197		1	359.593	271.636	338.75		infected	27	29	30		1	10000	14500	36750
					1	62	169	117		1	493.223	567.434	336.087							1	52500	250	6000
					1	16	3	55		1	232.008	329.393	400.011							1	1000	69750	3000
					1	96	24	80		1	277.767	285.896	418.761							1	121750	37500	7000
					1	276	181	47		1	449.937	434.096	447.247							1	18000	6000	13000
					1	98	173	73		1	262.291	503.1	349.798							1	109750	17250	23250
					1	218	166	169		1	454.344	365.575	399.999							1	117000	93750	41750
					1	339	86	104		1	409.166	276.59	404.83							1	31250	103500	28750
					1	8	1	268		1	410.938	194.685	459.732							1	66000	108750	41000
					1	189	65	198		1	348.444	294.382	473.979							1	14750	22500	50000
					1	93	33	33		1	392.648	404.571	393.704							1	47000	30500	39750
					1	33	166	81		1	261.033	336.581	463.443							1	84500	39750	1500
					1	54	201	54		1	506.476	247.763	333.423							1	52250	49500	3000
					1	47	190	50		1	291.543	401.961	425.863							1	45000	93750	93250
					1	163	80	263		1	430.111	273.25	278.535							1	0*	113500	0*
					1	21	47	9		1	328.651	271.599	505.588							2	59750	12500	500
					1	0*	19	61		1	0*	310.201	277.336							2	50500	64250	28500
					1	308	110	164		1	515.243	218.611	396.557							2	55750	4250	47500
					1	284	110	122		1	371.231	255.236	313.612							2	41000	79000	19000
					1	464	292	39		1	558.246	386.616	265.391							2	58250	6500	14000
					1	92	36	261		1	374.436	356.398	475.547							2	110500	161500	10750
					1	33	84	317		1	303.124	335.448	489.744							2	37000	29250	2750
					1	100				1	449.648									2	20000	36000	8500
					2	79	39	61		2	251.427	320.208	263.898							2	64000	1250	3000
					2	0*	2	49		2	0*	209.235	408.164							2	15500	2500	10500
					2	120	189	225		2	343.266	348.357	353.567							2	65000	750	17250
					2	1	242	223		2	344.694	476.433	353.349							2	500	500	11000
					2	13	0*	93		2	527.776	0*	339.331							2	0*	7750	750
					2	61	2	61		2	283.188	1093.307605*	306.375							2	0*	0*	2000
					2	28	121	44		2	354.56	205.873	377.744							2	0*	0*	8250
					2	152	157	8		2	380.287	416.42	315.287							2	0*	0*	0*
					2	30	0*	242		2	363.247	0*	349.054
					2	221	32	46		2	548.895	244.009	443.899
					2	28	0	33		2	671.369	0*	360.008
					2	28	16	21		2	460.539	233.801	428.735
					2	121	0*	209		2	494.382	0*	373.543
					2	4	2	304		2	478.002	326.25	409.148
					2	1	31	1		2	612.744	468.075	344.694
					2	18		52		2	325.977		409.508
					2	458		166		2	350.779		344.292
					2	31		77		2	477.014		365.262
					2	115		91			608.35		453.312
					2	3		199			461.095		300.27
					2	7		296			350.081		489.722
					2	245		228			448.317		380.35
					2	0*					0*
					2	5					448.143
