# Supplementary material for: Mapping Plasmodium transitions and interactions in the Anopheles female
Source: Nature. 2025 Oct 22;648(8093):451–8. doi: 10.1038/s41586-025-09653-0 (PMC12695668; doi:10.1038/s41586-025-09653-0)
Supplement: Supplementary file 13 — Source Data Extended Data Fig. 5 [file 41586_2025_9653_MOESM13_ESM.xlsx]

## Sheet: Extended Data Fig. 5c
Extended Data Fig. 5c: PfSIP2 knockdown by ATc withdrawal in the asexual blood stage led to parasite death
	500 nM aTC	500 nM aTC	500 nM aTC	500 nM aTC	500 nM aTC	500 nM aTC	500 nM aTC	500 nM aTC	1.5 nM aTC	1.5 nM aTC	1.5 nM aTC	1.5 nM aTC	1.5 nM aTC	1.5 nM aTC	1.5 nM aTC	1.5 nM aTC	DMSO (-aTC)	DMSO (-aTC)	DMSO (-aTC)	DMSO (-aTC)	DMSO (-aTC)	DMSO (-aTC)	DMSO (-aTC)	DMSO (-aTC)
Days	replicate 1	replicate 1	replicate 1	replicate 1	replicate 2	replicate 2	replicate 2	replicate 2	replicate 1	replicate 1	replicate 1	replicate 1	replicate 2	replicate 2	replicate 2	replicate 2	replicate 1	replicate 1	replicate 1	replicate 1	replicate 2	replicate 2	replicate 2	replicate 2
0	0.5	0.5	0.5	0.5	0.5	0.5	0.5	0.5	0.5	0.5	0.5	0.5	0.5	0.5	0.5	0.5	0.5	0.5	0.5	0.5	0.5	0.5	0.5	0.5
1	0.907029	0.907029	1.13379	0.888889	2.26337	2.77778	1.04822		1.5873	0.222222	1.04822	0.666667	3.2567	0.808081	1.23457		0.666667	0.666667	0.925926	1.49573	1.06838	0.209644	0.653595
2	2.26337	2.39651	2	1.92308	4.91453	6.10022	2.17865	4.64646	1.74292	2.39651	0.888889	2.61438	3.11111	3.26797	2.62626	1.61616	1.08932	0.376648	0.411523	0.419287	0.793651	0.444444	1.30719	0.974659
3	5.66038	3.05011	4.79303	9.11111	6.19658	9.15033	6.44444	8.11966	2.13675	2.88889	5.44662	3.63248	3.20513	2.72537	3.7037	6.88889	0.43573	1.04822	1.11111	0.444444	0.87146	0.628931	1.06838	1.44033
4	10.2222	9.09091	11.329	7.84314	12.3232	6.28931	6.66667	11.1111	9.0535	6.22222	4.79303	6.53595	3.7037	4.13943	5.45809	5.45073	0	0.444444	0.628931	0.653595	0.217865	1.02881	0.419287	1.11111
5	9.77778	20	16.8889	13.9434	11.3248	11.5468	15.3846	9.87654	8.27887	8.7146	9.80392	11.9826	6.10022	5.85859	11.5304	8.80503	0.888889	0.444444	0.666667	0.653595	0	0.217865	0.213675	0.198413
6	18	16.1426	15.6379	13.8889	18.8889	9.64361	10.2397	14.4444	16.0256	12	12.4444	13.0342	9.3254	9.33333	6.99588	13.2937	0.87146	0.653595	0.419287	0.43573	0	0	0.194932	0

## Sheet: Extended Data Fig. 5d
Extended Data Fig. 5d: PfSIP2 knockdown by ATc withdrawal had no effect on oocyst prevalence and intensity at 7d pi.
0* indicates that mosquito was uninfected with parasite
oocyst prevalence						oocyst intensity
	WT + aTC	WT - aTC	SIP2 + aTC	SIP2 - aTC		Replicate	WT + aTC	WT - aTC	SIP2 + aTC	SIP2 - aTC
uninfected	0	0	0	0		1	91	38	6	33
infected	37	39	37	39		1	91	50	5	4
						1	2	29	5	10
						1	20	39	20	15
						1	38	42	15	9
						1	11	30	5	6
						1	46	44	31	5
						1	63	39	4	11
						1	15	38	5	28
						1	13	5	13	34
						1	18	38	26	18
						1	13	93	5	1
						1	30	10	2	15
						1	47	36	8	6
						1		43		7
						1				9
						2	321	93	172	31
						2	3	242	88	8
						2	57	133	87	1
						2	16	67	8	3
						2	283	90	108	5
						2	114	70	10	55
						2	61	60	56	53
						2	36	51	1	76
						2	99	255	14	94
						2	13	282	51	7
						2	118	265	37	26
						2	350	153	35	78
						2	308	141	6	72
						2	22	325	18
						2	273	120
						3	188	109	2	28
						3	322	317	71	78
						3	300	1	57	29
						3	124	182	25	50
						3	154	77	11	133
						3	208	304	31	63
						3	269	128	59	3
						3	313	193	76	49
						3		159	29	32
						3				66

## Sheet: Extended Data Fig. 5e
Extended Data Fig. 5e: PfSIP2 knockdown by ATc withdrawal had no effect on oocyst size at 7d pi
0* indicates that mosquito was uninfected with parasite
Oocyst size (µm2)
Replicate	WT + aTC	WT - aTC	SIP2 + aTC	SIP2 - aTC
1	429.22	497.67	632.377	336.885
1	366.43	391.688	344.344	383.607
1	279.713	634.045	336.557	311.762
1	283.545	518.106	311.353	373.525
1	316.663	239.842	415.027	686.976
1	516.356	417.118	270.328	295.97
1	360.362	388.189	227.684	362.705
1	401.412	426.209	430.225	363.226
1	453.798	584.868	470.738	404.216
1	403.909	604.508	425.977	393.925
1	298.201	554.001	260.136	456.535
1	355.296	197.968	419.508	337.295
1	352.923	378.771	475.615	363.169
1	367.37	329.577	311.322	335.041
1		403.155		395.784
1				336.02
2	612.84	673.722	352.476	611.568
2	398.497	576.511	301.695	382.684
2	473.72	566.927	371.754	157.787
2	624.898	460.558	507.275	444.262
2	483.751	581.949	554.649	375.738
2	452.632	599.76	451.516	331.118
2	582.075	665.191	422.336	536.885
2	487.591	384.306	704.508	637.586
2	306.292	610.929	531.148	552.79
2	502.112	646.348	664.794	388.232
2	345.978	549.479	440.009	407.235
2	481.169	566.211	606.827	529.156
2	436.139	736.496	239.822	484.386
2	640.816	513.401	584.768
2	515.623	680.796
3	395.426	544.646	193.648	508.533
3	459.032	476.568	542.946	576.25
3	527.697	795.902	449.978	492.157
3	408.286	551.16	421.705	652.754
3	344.92	576.905	416.095	628.202
3	587.072	438.922	308.025	465.17
3	440.719	480.158	516.713	755.738
3	562.812	720.683	491.949	430.562
3		564.875	578.745	510.681
3				504.837

## Sheet: Extended Data Fig. 5f
Extended Data Fig. 5f: PfSIP2 knockdown by ATc withdrawal had no effect on prevalence and intensity of salivary gland sporozoites at 14d pi
0* indicates that mosquito was uninfected with parasite
sporozoite prevalence							sporozoite intensity
	WT + aTC	WT - aTC	SIP2 + aTC	SIP2 - aTC			Replicate	WT + aTC	WT - aTC	SIP2 + aTC	SIP2 - aTC
uninfected	9	3	14	21			1	1000	1600	3600	400
infected	55	60	49	44			1	3400	16800	600	600
							1	200	4600	0*	0*
							1	14200	8800	9200	1600
							1	3400	5800	0*	1200
							1	0*	9200	0*	0*
							1	34800	200	9800	1000
							1	0*	2400	400	200
							1	400	18000	0*	0*
							1	7400	6000	800	0*
							1	0*	1200	0*	0*
							1	9000	4800	2200	0*
							1	5800	0*	0*	0*
							1	0*	2600	0*	0*
							1	0*	0*	1000	2200
							2	55600	78600	3400	8200
							2	30400	102400	27000	21800
							2	32400	11800	49200	30400
							2	82000	58600	20600	28200
							2	36000	72800	54400	29800
							2	37400	34800	69200	54800
							2	25600	41800	61800	12400
							2	60000	40600	24400	1000
							2	14600	24400	4600	3600
							2	5800	107600	109000	0*
							2	18600	87200	0*	116200
							2	19400	18800	31800	2000
							2	1000	8000	7000	600
							2	19800	180800	3600	0*
							2	3400	110600	30400	73400
							2	0*	30200	0*	42200
							2	20200	56800	32400	8000
							2	0*	80000	0*	5200
							2	45400	77800	33000	0*
							2	27000	5200	0*	0*
							3	41800	176400	18000	22600
							3	0*	152000	58200	0*
							3	143200	100800	22800	2600
							3	1400	242400	1400	0*
							3	155600	62800	62400	11400
							3	13400	35000	20600	1400
							3	48600	202400	63400	0*
							3	188400	800	17400	0*
							3	91600	21000	0*	23800
							3	41800	138400	19400	31200
							3	124400	7800	0*	36600
							3	24200	275600	0*	0*
							3	204400	174400	2600	12200
							3	38600			200
							3				0*
							4	234000	64400	101800	98000
							4	56000	68000	5800	14400
							4	0*	24400	32000	0*
							4	64400	8000	1000	49400
							4	28000	55000	3200	18400
							4	25600	207200	43800	5200
							4	79200	28200	40000	10000
							4	159600	95400	800	0*
							4	41400	197200	6800	149200
							4	120400	83400	51400	46400
							4	142800	0*	10800	200
							4	26800	87200	40800	0*
							4	34400	25600	84200	14000
							4	75400	88200	35800	3600
							4	104400	61200	35200	600
