# Supplementary material for: Mapping Plasmodium transitions and interactions in the Anopheles female
Source: Nature. 2025 Oct 22;648(8093):451–8. doi: 10.1038/s41586-025-09653-0 (PMC12695668; doi:10.1038/s41586-025-09653-0)
Supplement: Supplementary file 14 — Source Data Extended Data Fig. 7 [file 41586_2025_9653_MOESM14_ESM.xlsx]

## Sheet: EDF7c
Extended Data Figure 7c: dual-read parasites in mosquito cell types at 2d pi with the observed vs. expected numbers under the random distribution
Cell type	Expected	Observed	p.value	odds ratio	CI inf	CI sup	fdr
pEC	16	12	0.3264	2.3495	0.5369	11.4589	0.9793
ISC/EB	3	2	1	1.5662	0.1596	20.8069	1
aEC	2	4	0.6628	0.4559	0.0368	3.6533	0.9942
